# Supplementary material for: Dataset of mineral contents of fine-sand and silt-sized soil particles from deserts in China and Mongolia
Source: Data Brief. 2021 Feb 13;35:106879. doi: 10.1016/j.dib.2021.106879 (PMC7907814; doi:10.1016/j.dib.2021.106879)
Supplement: Supplementary file 1 [file mmc1.xlsx]

## Sheet: Sheet1
Table 1S Modal mineral abundances for the desert sediments in China and Mongolia
Desert name	Sample name	Quartz	Albite	Oligoclase	Andesine	Labradorite	Bytownite	Anorthite	K-feldspar	Paragonite	Muscovite	Biotite	Phlogopite	Hornblende	Tremolite	Actinolite	Epidote	Chlorite	Chlorite-Mg	Chlorite-Fe	Diopside	Fe-diopside	Ferrosalite	Hedenbergite	Bronzite	Hypersthene	Ferrohypersthene	Aegrine	Orthoferrosilite	Zoisite	Orthite	Grossular	Andradite	Almandine	Spessartite	Tourmaline	Staurolite	Prehnite	Topaz	Kyanite	Olivine	Serpentine	Kaolinite	Talc	Calcite	Dolomite	Magnesite	Fe-Ti-Oxide	Titanite
Taklamakan	TK10	35.92	12.02	3.05	4.18	0.6301	0.320215	0.020659	6.65	0	4.28	0.58	0.0103295	2.5	0.07	0.49	1.78	2	0.28	0.01	0.299556	0.671418	0	0.0103295	0.041318	0.0826361	0.0309885	0.0103295	0	0.0723066	0.0309885	0.0103295	0.0516476	0.165272	0	0.0103295	0.020659	0.144613	0	0.0723066	0.0723066	0.0516476	0.320215	0.020659	15.5872	4.79289	0	1.64239	0.382192
	TK14	38.51	12.68	3.12	4.32	0.619515	0.206505	0.0206505	6.64	0.0103252	5.21	0.54	0.0103252	2.36	0.09	0.55	1.52	1.82	0.35	0.02	0.206505	0.454311	0	0.0103252	0.0103252	0.0309757	0.082602	0	0	0.082602	0.0619515	0.041301	0.0206505	0.082602	0.0206505	0	0.0103252	0.206505	0	0.0309757	0.0516262	0.082602	0.237481	0.0103252	14.2179	2.984	0	1.62106	0.423335
	TK25	37.59	11.68	3.2	4.47	0.575658	0.339227	0.0102796	6.44	0.0102796	3.98	0.59	0.0102796	2.05	0.06	0.43	1.49	1.96	0.24	0.02	0.236431	0.400905	0	0.0102796	0.0102796	0.0102796	0.0205592	0	0.0102796	0.133635	0.0308388	0.0205592	0.0102796	0.143914	0	0.0308388	0.0308388	0.154194	0.0102796	0.051398	0.0308388	0.051398	0.205592	0.0102796	16.3857	5.15008	0.0102796	0.832648	0.380345
	TK30	39.58	12.57	3.18	4.88	0.686285	0.447125	0.0207965	6.47	0	2.84	0.49	0.0103983	2.32	0.05	0.46	1.51	1.64	0.27	0.01	0.207965	0.447125	0	0.0103983	0.0207965	0.0311948	0.0311948	0	0	0.103983	0.0311948	0.0519913	0.0207965	0.103983	0	0.0935843	0.0103983	0.124779	0	0.0623895	0.0207965	0.0311948	0.0311948	0.0103983	15.2126	4.1801	0	0.956639	0.353541
	TK40	36.57	7.85	5.79	5.53	0.709731	0.154289	0.0205719	5.98	0.0102859	3.44	0.96	0.0102859	2.48	0.05	0.39	1.57	1.82	0.15	0.03	0.216005	0.411438	0.0205719	0.0102859	0	0.0308578	0.0205719	0	0.0102859	0.0720016	0.0308578	0.154289	0.0514297	0.164575	0.0102859	0.0102859	0.0308578	0.0308578	0	0.0617157	0.0205719	0.0102859	0.339436	0.0102859	14.8838	6.8813	0	1.92347	0.360008
	TK41	50.8	12.63	2.28	1.84	0.239633	0.187539	0	4.4	0.0104188	3.24	0.26	0.0104188	0.34	0	0.07	0.61	1.39	0.16	0.01	0.0312565	0.229214	0	0	0.0208377	0.0104188	0	0	0	0.0208377	0.0208377	0.0104188	0	0.0208377	0	0.0416753	0.0104188	0.0729319	0	0.0208377	0.0416753	0	0	0	13.7112	5.76162	0	1.01063	0.145864
Qaidam	W01	36.35	11.29	3.91	3.7	0.338774	0.17452	0.0102659	6.74	0.0102659	4.38	0.14	0.0102659	3.49	0.13	1.08	2.67	2.74	0.36	0.02	0.461965	0.236115	0	0	0.0102659	0.0307977	0.0102659	0	0	0.195052	0.0205318	0.0513294	0.0821271	0.17452	0.0102659	0.092393	0.0615953	0.0205318	0	0.0513294	0	0.092393	0.0513294	0.0307977	7.14506	7.47357	0.0102659	4.14742	1.02659
	W04	43.78	10.49	3.52	3.29	0.435278	0.217639	0.0103638	4.92	0.0103638	3.51	0.19	0.0103638	3.26	0.08	0.51	1.36	1.71	0.22	0.02	0.290186	0.518188	0	0.0207275	0.0518188	0.114001	0.114001	0	0	0.0932739	0.0207275	0.0414551	0.0518188	0.114001	0	0.155457	0.0207275	0.0621826	0	0.0310913	0.0310913	0.0518188	0.0829101	0.0103638	12.5505	2.94331	0	3.71023	0.424914
	W06	48.8	12.95	3.4	3.07	0.373173	0.238416	0.0103659	5.75	0	3.07	0.15	0	1.76	0.03	0.4	0.85	1.4	0.15	0	0.176221	0.352441	0	0.0103659	0.0103659	0.0310978	0.0518296	0	0	0.0518296	0	0.0621955	0.0310978	0.0310978	0.0103659	0.0829273	0.0103659	0.0829273	0	0.0310978	0.0103659	0.0414637	0.0725614	0	11.8068	2.17684	0	1.8555	0.290246
	W07	49.04	14.2	2.16	2.61	0.257971	0.0928697	0	5.71	0	3.47	0.1	0	1.65	0.02	0.33	1.51	1.7	0.2	0.01	0.0619131	0.113507	0.0103189	0	0.0103189	0.0309566	0.0103189	0	0	0.123826	0.0309566	0.0928697	0.0309566	0.278609	0.0103189	0.134145	0.0206377	0	0	0.0206377	0.0103189	0.123826	0.134145	0.0206377	9.81323	1.03189	0	3.07502	0.598493
Badain Jaran	BJ06	36.94	13.69	2.43	1.63	0.381073	0.0423415	0.0105854	5.18	0	5.43	0.1	0	3.09	0.07	1.44	3.18	3.61	1.05	0.01	0.529269	1.10088	0	0	0.0317561	0.0529269	0.0423415	0	0	0.158781	0.0105854	0.0529269	0.0423415	0.169366	0.0105854	0.0635122	0.0105854	0.211707	0	0.0105854	0.0529269	0.508098	0.264634	0.179951	7.06044	5.58908	0.0423415	3.84249	0.815074
	BJ09	42.69	16.14	3.75	3.31	0.553545	0.276772	0	7.04	0.0106451	4.3	0.02	0	2.2	0.03	0.75	2.29	2.59	0.7	0.02	0.255482	0.723866	0	0	0.106451	0.0319353	0.0319353	0	0	0.0958058	0.0212902	0.0638706	0.0212902	0.0638706	0	0.0425804	0.0212902	0.170321	0	0.0106451	0.0212902	0.308708	0.266127	0.0851607	4.73707	2.23547	0.0425804	2.94869	0.500319
Mu Us	MS02	51.29	14.12	2.62	3.46	0.357744	0.136785	0	7.31	0	3.59	0.01	0	1.82	0.04	0.52	1.69	1.73	0.22	0	0.16835	0.263047	0	0	0.0105219	0.0315657	0.0210438	0.0105219	0	0.0631313	0.0210438	0.0736532	0.0315657	0.136785	0.0420875	0.0420875	0	0.147306	0	0.0210438	0.0210438	0.126263	0.115741	0.0105219	3.50379	0.736532	0	4.14562	0.536616
	MS11	49.98	16.31	1.85	2.74	0.377953	0.125984	0	5.93	0.0104987	3.49	0.27	0	1.6	0.02	0.36	1.43	2.08	0.25	0.02	0.15748	0.178478	0	0	0.0209974	0.0209974	0.0209974	0	0	0.0629921	0	0.0314961	0.0209974	0.0944882	0	0.125984	0.0104987	0.146982	0	0.0314961	0	0.0944882	0.283465	0.0209974	7.37008	1.78478	0	1.94226	0.335958
Hobq	BQ03	51.19	14.65	2.26	2.68	0.452632	0.2	0	5.37	0.0105263	4.28	0.01	0	1.67	0.02	0.43	1.71	1.94	0.22	0	0.168421	0.326316	0	0	0.0105263	0.0631579	0.0210526	0	0	0.0736842	0.0105263	0.0736842	0.0421053	0.105263	0	0.115789	0.0210526	0.221053	0	0.0210526	0.0210526	0.0631579	0.2	0.0105263	6.92632	0.989474	0	2.74737	0.368421
Tengger	TGL24	50.23	14.66	2.7	2.03	0.232755	0.148117	0	6.67	0.0105798	5.76	0.07	0	1.56	0.06	0.73	1.93	2.5	0.44	0.02	0.169276	0.433771	0	0	0.0105798	0.0211595	0.0211595	0	0	0.0528989	0.0105798	0.0211595	0.0423191	0.0740584	0	0.0317393	0	0.201016	0	0.0105798	0.0105798	0.222175	0.391452	0.0211595	4.14727	1.41769	0	1.91494	0.44435
Mongolian gobi	MG05	45.38	18.39	7.8	5.34	0.0515929	0.0386947	0	21.29	0	0.17	0.01	0	0.15	0	0.03	0.19	0.18	0.03	0	0	0.0257965	0	0	0	0	0	0	0.0128982	0.0128982	0	0.0257965	0	0	0	0.0257965	0	0.0257965	0	0.0257965	0	0	0.0386947	0	0.0773894	0.0257965	0	0.528828	0.0902876
	MG14	44.98	21.17	6.95	4.87	0.187777	0.0341413	0	20.19	0	0.32	0.02	0	0.02	0	0	0.15	0.03	0.02	0	0	0	0	0	0	0	0	0	0	0	0.0170707	0	0.0341413	0	0	0.0170707	0	0	0	0	0	0	0.0682827	0	0.187777	0.0341413	0	0.375555	0.0341413
	MG25	40.93	19.65	8.59	6.83	1.55956	0.293071	0	12.69	0	0.46	0	0	1.2	0	0.27	1.38	1.99	0.46	0	0.0942014	0.858279	0	0	0	0.0104668	0	0.0104668	0.0104668	0.0942014	0.0104668	0.0314005	0	0.0314005	0	0.0209336	0.0104668	0.418673	0	0.0104668	0.0104668	0.0628009	0.104668	0.0104668	0.0732677	0.0732677	0	1.18275	0.418673
[truncated: 20 more columns]
