# Supplementary material for: Dataset of mineral contents of fine-sand and silt-sized soil particles from deserts in China and Mongolia
Source: Data Brief. 2021 Feb 13;35:106879. doi: 10.1016/j.dib.2021.106879 (PMC7907814; doi:10.1016/j.dib.2021.106879)
Supplement: Supplementary file 2 [file mmc2.xlsx]

## Sheet: Sheet1
Table 2S The modal mineral abundances for the identified iron-bearing silicate species in Chinese deserts
		Taklamakan						Qaidam				Badain Jaran		Mu Us		Hobq	Tengger	Mongolian gobi
Mineral	Fe/%	TK10	TK14	TK25	TK30	TK40	TK41	W01	W04	W06	W07	BJ06	BJ09	MS02	MS11	BQ03	TGL24	MG05	MG14	MG25
Orthoferrosilite	39.87	0	0	0.01	0	0.01	0	0	0	0	0	0	0	0	0	0	0	0.01	0	0.01
Chlorite-Fe	34.51	0.01	0.02	0.02	0.01	0.03	0.01	0.02	0.02	0	0.01	0.01	0.02	0	0.02	0	0.02	0	0	0
Ferrohypersthene	25.57	0.03	0.08	0.02	0.03	0.02	0	0.01	0.11	0.05	0.01	0.04	0.03	0.02	0.02	0.02	0.02	0	0	0
Aegrine	24.18	0.01	0	0	0	0	0	0	0	0	0	0	0	0.01	0	0	0	0	0	0.01
Almandine	23.99	0.17	0.08	0.14	0.1	0.16	0.02	0.17	0.11	0.03	0.28	0.17	0.06	0.14	0.09	0.11	0.07	0	0	0.03
Chlorite	23.38	2	1.82	1.96	1.64	1.82	1.39	2.74	1.71	1.4	1.7	3.61	2.59	1.73	2.08	1.94	2.5	0.18	0.03	1.99
Hypersthene	19.46	0.08	0.03	0.01	0.03	0.03	0.01	0.03	0.11	0.03	0.03	0.05	0.03	0.03	0.02	0.06	0.02	0	0	0.01
Hedenbergite	19.24	0.01	0.01	0.01	0.01	0.01	0	0	0.02	0.01	0	0	0	0	0	0	0	0	0	0
Staurolite	17.92	0.02	0.01	0.03	0.01	0.03	0.01	0.06	0.02	0.01	0.02	0.01	0.02	0	0.01	0.02	0	0	0	0.01
Biotite	17.64	0.58	0.54	0.59	0.49	0.96	0.26	0.14	0.19	0.15	0.1	0.1	0.02	0.01	0.27	0.01	0.07	0.01	0.02	0
Andradite	16.81	0.05	0.02	0.01	0.02	0.05	0	0.08	0.05	0.03	0.03	0.04	0.02	0.03	0.02	0.04	0.04	0	0.03	0
Hornblende	14.17	2.5	2.36	2.05	2.32	2.48	0.34	3.49	3.26	1.76	1.65	3.09	2.2	1.82	1.6	1.67	1.56	0.15	0.02	1.2
Ferrosalite	13.48	0	0	0	0	0.02	0	0	0	0	0.01	0	0	0	0	0	0	0	0	0
Chlorite-Mg	12.96	0.28	0.35	0.24	0.27	0.15	0.16	0.36	0.22	0.15	0.2	1.05	0.7	0.22	0.25	0.22	0.44	0.03	0.02	0.46
Orthite	11.85	0.03	0.06	0.03	0.03	0.03	0.02	0.02	0.02	0	0.03	0.01	0.02	0.02	0	0.01	0.01	0	0.02	0.01
Olivine	11.28	0.07	0.05	0.03	0.02	0.02	0.04	0	0.03	0.01	0.01	0.05	0.02	0.02	0	0.02	0.01	0	0	0.01
Spessartite	10.89	0	0.02	0	0	0.01	0	0.01	0	0.01	0.01	0.01	0	0.04	0	0	0	0	0	0
Bronzite	10.36	0.04	0.01	0.01	0.02	0	0.02	0.01	0.05	0.01	0.01	0.03	0.11	0.01	0.02	0.01	0.01	0	0	0
Actinolite	9.85	0.49	0.55	0.43	0.46	0.39	0.07	1.08	0.51	0.4	0.33	1.44	0.75	0.52	0.36	0.43	0.73	0.03	0	0.27
Epidote	9.35	1.78	1.52	1.49	1.51	1.57	0.61	2.67	1.36	0.85	1.51	3.18	2.29	1.69	1.43	1.71	1.93	0.19	0.15	1.38
Fe-diopside	8.35	0.67	0.45	0.4	0.45	0.41	0.23	0.24	0.52	0.35	0.11	1.1	0.72	0.26	0.18	0.33	0.43	0.03	0	0.86
Phlogopite	6.44	0.01	0.01	0.01	0.01	0.01	0.01	0.01	0.01	0	0	0	0	0	0	0	0	0	0	0
Tourmaline	6.28	0.01	0	0.03	0.09	0.01	0.04	0.09	0.16	0.08	0.13	0.06	0.04	0.04	0.13	0.12	0.03	0.03	0.02	0.02
Serpentine	4.9	0.05	0.08	0.05	0.03	0.01	0	0.09	0.05	0.04	0.12	0.51	0.31	0.13	0.09	0.06	0.22	0	0	0.06
Grossular	4.23	0.01	0.04	0.02	0.05	0.15	0.01	0.05	0.04	0.06	0.09	0.05	0.06	0.07	0.03	0.07	0.02	0.03	0	0.03
Diopside	3.01	0.3	0.21	0.24	0.21	0.22	0.03	0.46	0.29	0.18	0.06	0.53	0.26	0.17	0.16	0.17	0.17	0	0	0.09
Zoisite	1.83	0.07	0.08	0.13	0.1	0.07	0.02	0.2	0.09	0.05	0.12	0.16	0.1	0.06	0.06	0.07	0.05	0.01	0	0.09
Muscovite	1.53	4.28	5.21	3.98	2.84	3.44	3.24	4.38	3.51	3.07	3.47	5.43	4.3	3.59	3.49	4.28	5.76	0.17	0.32	0.46
Titanite	1.43	0.38	0.42	0.38	0.35	0.36	0.15	1.03	0.42	0.29	0.6	0.82	0.5	0.54	0.34	0.37	0.44	0.09	0.03	0.42
Prehnite	1.21	0.14	0.21	0.15	0.12	0.03	0.07	0.02	0.06	0.08	0	0.21	0.17	0.15	0.15	0.22	0.2	0.03	0	0.42
Tremolite	1.01	0.07	0.09	0.06	0.05	0.05	0	0.13	0.08	0.03	0.02	0.07	0.03	0.04	0.02	0.02	0.06	0	0	0
Paragonite	0.58	0	0.01	0.01	0	0.01	0.01	0.01	0.01	0	0	0	0.01	0	0.01	0.01	0.01	0	0	0
* The iron concentration in the mineral species are according to the standard compositions for rock-forming minerals by Deer et al (1997).
