# Supplementary material for: Dataset of mineral contents of fine-sand and silt-sized soil particles from deserts in China and Mongolia
Source: Data Brief. 2021 Feb 13;35:106879. doi: 10.1016/j.dib.2021.106879 (PMC7907814; doi:10.1016/j.dib.2021.106879)
Supplement: Supplementary file 6 [file mmc6.zip]

Archive with 1 entries (1 files):
- X-ray Spectra Data 4.xlsx
